# Supplementary material for: Determinant of zinc deficiency in orthopaedic inpatients
Source: PLoS One. 2025 May 9;20(5):e0322142. doi: 10.1371/journal.pone.0322142 (PMC12064024; doi:10.1371/journal.pone.0322142)
Supplement: S1 Data — (XLSX) [file pone.0322142.s001.xlsx]

## Sheet: dataset
Case	Zn deficiency	Age	Age 50 over	Age 60 over	Age 70 over	Age 80 over	Age 90 over	Sex	Women	Height	Weight	BMI	High BMI	Low BMI	normalBMI	DM	Hypothyroidism	GERD	Depression	Haemodialysis	Disease	Fx	Spinal disease	OA	Others	Fragility fx	Hip fx	Proximal humeral fx	Pelvic fx	Distal radius fx	Spinal fx	Zn supplements	Iron supplements	Mg supplements	Vitamin D supplements	Ca supplements	PPI	H2 receptor antagonists	Diuretics	Antihypertensive	Opioid	Antibiotics	Zn	Corrected Ca	Hypocalcaemia	albumin	Hypoalbuminaemia	Creatinine	eGFR
1	0	59	1	0	0	0	0	Man	0	1.663	84.7	30.6266	1	0	0	0	0	0	0	1	OA	0	0	1	0	0	0	0	0	0	0	0	0	0	0	1	1	0	0	1	0	0	68	10.1	0	3.3	1	11.12	4.31647
2	0	59	1	0	0	0	0	Woman	1	1.441	64.4	31.014	1	0	0	0	0	0	0	1	Others	0	0	0	1	0	0	0	0	0	0	0	0	0	0	0	1	0	1	0	0	0	61	9.9	0	3.6	1	8.04	4.54843
3	0	50	1	0	0	0	0	Woman	1	1.627	68	25.6882	1	0	0	0	0	0	0	1	Spinal disease	0	1	0	0	0	0	0	0	0	0	0	0	0	0	0	0	0	0	1	0	0	69	8.7	1	3.7	1	8.3	4.60649
4	0	68	1	1	0	0	0	Man	0	1.66	80.2	29.1044	1	0	0	1	0	0	0	1	Others	0	0	0	1	0	0	0	0	0	0	0	0	0	1	1	1	0	0	1	0	0	73	10.3	0	3.9	0	9.68	4.82308
5	0	55	1	0	0	0	0	Man	0	1.75	90.4	29.5184	1	0	0	0	0	0	0	1	Spinal disease	0	1	0	0	0	0	0	0	0	0	0	0	0	0	1	1	0	1	0	0	0	60	10.7	0	4.3	0	10.04	4.92517
6	0	65	1	1	0	0	0	Man	0	1.65	58.5	21.4876	0	0	1	0	0	0	0	1	Spinal disease	0	1	0	0	0	0	0	0	0	0	0	1	0	1	1	1	0	1	1	1	0	74	10.5	0	4.3	0	8.86	5.38274
7	1	90	1	1	1	1	1	Woman	1	1.47	38	17.5853	0	1	0	0	0	0	0	0	Fracture	1	0	0	0	0	0	0	1	0	0	0	0	0	0	0	0	0	1	1	0	0	38	9.7	0	3.2	1	6.11	5.44063
8	1	63	1	1	0	0	0	Man	0	1.67	89.7	32.1632	1	0	0	0	0	0	0	1	Fracture	1	0	0	0	1	0	0	0	0	1	0	1	0	1	1	0	0	0	1	1	0	51	9.5	0	3.3	1	8.83	5.45142
9	0	59	1	0	0	0	0	Man	0	1.735	64	21.2609	0	0	1	0	0	0	0	1	Others	0	0	0	1	0	0	0	0	0	0	0	0	0	1	1	1	0	0	1	0	0	71	11	0	3.3	1	8.39	5.87451
10	1	70	1	1	1	0	0	Man	0	1.65	70	25.7117	1	0	0	0	0	1	0	0	Fracture	1	0	0	0	0	0	0	1	0	0	0	0	0	1	1	1	0	0	1	0	0	48	10.1	0	3.3	1	7.31	6.50329
11	1	81	1	1	1	1	0	Woman	1	1.45	34	16.1712	0	1	0	1	1	0	0	1	Fracture	1	0	0	0	1	1	0	0	0	0	0	0	0	0	0	0	0	0	1	0	0	55	9.5	0	2.6	1	4.29	8.25663
12	1	84	1	1	1	1	0	Woman	1	1.4	33.6	17.1429	0	1	0	1	1	0	0	0	Fracture	1	0	0	0	1	1	0	0	0	0	0	0	0	0	1	1	0	1	1	0	0	44	9	0	3.6	1	3.87	9.14581
13	0	67	1	1	0	0	0	Man	0	1.645	55.8	20.6207	0	0	1	0	0	0	0	1	Spinal disease	0	1	0	0	0	0	0	0	0	0	0	0	0	1	1	0	0	0	1	0	0	63	10.1	0	3.3	1	5.29	9.38119
14	0	55	1	0	0	0	0	Man	0	1.684	68	23.9787	0	0	1	1	0	1	0	1	Others	0	0	0	1	0	0	0	0	0	0	0	0	0	1	0	1	0	0	0	1	0	78	10.3	0	2.2	1	4.94	10.6999
15	1	61	1	1	0	0	0	Man	0	1.67	102	36.5736	1	0	0	0	0	0	0	0	OA	0	0	1	0	0	0	0	0	0	0	0	0	0	0	0	0	0	0	1	1	0	57	9.7	0	4	0	4.47	11.5871
16	1	88	1	1	1	1	0	Woman	1	1.48	45	20.5442	0	0	1	0	0	1	0	0	Fracture	1	0	0	0	1	1	0	0	0	0	0	0	1	0	0	1	0	1	1	0	0	53	11.2	0	3.6	1	1.76	21.3692
17	1	69	1	1	0	0	0	Man	0	1.63	50.3	18.9318	0	0	1	0	0	0	0	0	Spinal disease	0	1	0	0	0	0	0	0	0	0	0	0	0	0	0	0	0	0	1	0	0	54	9.7	0	3.3	1	2.22	24.0515
18	1	81	1	1	1	1	0	Woman	1	1.58	42	16.8242	0	1	0	0	0	0	0	0	Fracture	1	0	0	0	1	0	0	1	0	0	0	0	0	0	0	0	0	0	0	0	0	38	11.2	0	2.8	1	1.45	27.0504
19	0	67	1	1	0	0	0	Woman	1	1.623	46	17.4631	0	1	0	0	0	0	0	0	Fracture	1	0	0	0	1	0	1	0	0	0	0	0	0	1	0	0	0	0	0	0	0	61	9.3	0	4.2	0	1.5	27.5245
20	0	85	1	1	1	1	0	Woman	1	1.42	41.4	20.5316	0	0	1	0	0	0	0	0	Fracture	1	0	0	0	1	1	0	0	0	0	0	0	0	0	0	1	0	1	0	0	0	62	9.4	0	4.2	0	1.38	28.1628
21	1	83	1	1	1	1	0	Woman	1	1.564	45.6	18.642	0	0	1	0	0	0	0	0	Fracture	1	0	0	0	1	1	0	0	0	0	0	0	0	0	0	0	0	0	1	0	0	45	9.6	0	2.9	1	1.29	30.5271
22	0	49	0	0	0	0	0	Man	0	1.61	86.8	33.4864	1	0	0	0	0	0	0	0	OA	0	0	1	0	0	0	0	0	0	0	0	0	0	0	0	0	0	1	1	1	0	75	9.9	0	3.9	0	1.94	30.7511
23	0	81	1	1	1	1	0	Woman	1	1.565	74.1	30.2545	1	0	0	0	0	0	0	0	OA	0	0	1	0	0	0	0	0	0	0	0	0	0	0	0	0	0	1	1	0	0	62	9.1	0	4.2	0	1.23	32.3858
24	1	64	1	1	0	0	0	Woman	1	1.57	55	22.3133	0	0	1	1	0	0	0	0	Others	0	0	0	1	0	0	0	0	0	0	0	0	0	0	0	0	0	0	0	0	0	37	10.4	0	1.8	1	1.25	34.045
25	0	84	1	1	1	1	0	Woman	1	1.372	42.2	22.4184	0	0	1	0	0	0	0	0	Spinal disease	0	1	0	0	0	0	0	0	0	0	0	0	0	1	0	1	0	1	1	0	0	68	9.9	0	3.8	0	1.15	34.4965
26	1	79	1	1	1	0	0	Woman	1	1.556	53.8	22.221	0	0	1	0	0	0	0	0	OA	0	0	1	0	0	0	0	0	0	0	0	0	0	0	0	0	0	0	1	0	0	58	9.8	0	3.5	1	1.14	35.4465
27	0	81	1	1	1	1	0	Woman	1	1.463	58.3	27.2383	1	0	0	0	0	0	0	0	OA	0	0	1	0	0	0	0	0	0	0	0	0	0	1	0	1	0	0	1	0	1	63	11.2	0	4.1	0	1.13	35.5339
28	0	79	1	1	1	0	0	Woman	1	1.434	28.8	14.0054	0	1	0	0	0	0	0	0	Fracture	1	0	0	0	1	0	0	1	0	0	0	0	0	1	0	0	0	1	1	0	0	76	10	0	3.5	1	1.1	36.859
29	0	84	1	1	1	1	0	Man	0	1.594	80.8	31.8006	1	0	0	1	0	0	0	0	Spinal disease	0	1	0	0	0	0	0	0	0	0	0	0	0	0	0	0	0	1	0	0	0	75	9.6	0	3.4	1	1.42	37.0621
30	1	69	1	1	0	0	0	Man	0	1.732	70	23.3347	0	0	1	0	0	0	0	0	Fracture	1	0	0	0	1	1	0	0	0	0	0	1	1	0	0	0	0	0	1	0	1	27	9.1	0	3.2	1	1.46	38.0408
31	1	78	1	1	1	0	0	Man	0	1.63	61.3	23.072	0	0	1	1	0	0	0	0	Others	0	0	0	1	0	0	0	0	0	0	0	0	0	0	0	1	0	1	1	0	0	51	9.3	0	4	0	1.41	38.1527
32	0	81	1	1	1	1	0	Woman	1	1.535	39.1	16.5943	0	1	0	0	0	0	0	0	Fracture	1	0	0	0	1	0	0	0	0	1	0	0	1	1	0	1	0	0	0	1	0	76	9.4	0	4.1	0	1	40.6173
33	0	77	1	1	1	0	0	Woman	1	1.585	59.2	23.5648	0	0	1	0	0	0	0	0	Spinal disease	0	1	0	0	0	0	0	0	0	0	0	0	0	0	0	1	0	0	0	0	0	75	10.1	0	4.4	0	0.99	41.6676
34	0	80	1	1	1	1	0	Woman	1	1.554	53.9	22.3196	0	0	1	0	0	1	1	0	Spinal disease	0	1	0	0	0	0	0	0	0	0	0	0	0	1	0	1	0	1	1	0	0	81	9.8	0	3.3	1	0.95	43.1151
35	0	72	1	1	1	0	0	Woman	1	1.635	55.5	20.7614	0	0	1	0	0	0	0	0	Fracture	1	0	0	0	0	0	0	0	0	0	0	0	1	0	0	0	0	0	1	0	0	81	9.7	0	4	0	0.95	44.4388
36	1	95	1	1	1	1	1	Man	0	1.56	55.6	22.8468	0	0	1	0	0	0	0	0	Fracture	1	0	0	0	0	0	0	1	0	0	0	0	1	0	0	0	0	0	0	0	0	23	9.2	0	3.6	1	1.15	45.06
37	0	92	1	1	1	1	1	Woman	1	1.4	44.2	22.551	0	0	1	0	0	0	0	0	Fracture	1	0	0	0	1	0	0	0	0	0	0	0	1	0	0	0	0	1	1	0	0	74	9.7	0	3.5	1	0.85	46.7794
38	0	74	1	1	1	0	0	Woman	1	1.495	54.7	24.474	0	0	1	1	0	0	0	0	Spinal disease	0	1	0	0	0	0	0	0	0	0	0	0	1	0	0	1	0	0	1	0	0	67	9.5	0	3.7	1	0.87	48.5448
39	0	80	1	1	1	1	0	Woman	1	1.5	46	20.4444	0	0	1	0	0	0	0	0	Others	0	0	0	1	0	0	0	0	0	0	0	0	0	0	0	0	0	0	1	0	0	66	9.6	0	4.4	0	0.85	48.694
40	1	72	1	1	1	0	0	Woman	1	1.53	58.4	24.9477	0	0	1	1	0	0	0	0	Others	0	0	0	1	0	0	0	0	0	0	0	0	1	0	0	1	0	0	1	1	0	44	10.4	0	2.2	1	0.86	49.5508
41	1	88	1	1	1	1	0	Woman	1	1.495	53.7	24.0266	0	0	1	0	0	0	0	0	Fracture	1	0	0	0	1	1	0	0	0	0	0	0	0	0	0	0	0	0	1	0	0	45	9.4	0	3.6	1	0.81	49.9456
42	1	80	1	1	1	1	0	Woman	1	1.505	41.7	18.4104	0	1	0	1	0	1	0	0	Fracture	1	0	0	0	1	0	1	0	0	0	0	0	0	0	0	1	0	1	1	0	0	59	10.3	0	3.2	1	0.83	49.979
43	1	84	1	1	1	1	0	Woman	1	1.417	57.1	28.4378	1	0	0	0	0	0	0	0	Others	0	0	0	1	0	0	0	0	0	0	0	0	0	0	0	0	0	0	1	0	0	56	9.3	0	3.8	0	0.81	50.6169
44	0	68	1	1	0	0	0	Man	0	1.666	76.1	27.4179	1	0	0	0	0	0	0	0	Spinal disease	0	1	0	0	0	0	0	0	0	0	0	0	1	0	0	0	1	0	1	0	0	78	10.5	0	4.4	0	1.08	53.1259
45	0	86	1	1	1	1	0	Woman	1	1.503	41.3	18.2824	0	1	0	0	0	0	0	0	OA	0	0	1	0	0	0	0	0	0	0	0	0	0	0	0	0	0	0	1	0	0	75	9	0	3.8	0	0.77	53.1403
46	1	90	1	1	1	1	1	Man	0	1.45	44.3	21.0702	0	0	1	0	0	0	0	0	Fracture	1	0	0	0	1	1	0	0	0	0	0	0	0	0	0	1	0	0	1	0	0	56	9.8	0	3.3	1	0.99	53.915
47	0	77	1	1	1	0	0	Woman	1	1.555	58.4	24.1519	0	0	1	0	0	0	1	0	Spinal disease	0	1	0	0	0	0	0	0	0	0	0	0	1	0	1	0	1	0	1	0	0	76	10.3	0	4.3	0	0.78	54.0844
48	0	62	1	1	0	0	0	Woman	1	1.545	74	31.0009	1	0	0	0	0	0	1	0	OA	0	0	1	0	0	0	0	0	0	0	0	0	0	0	0	0	1	0	0	1	0	88	9.2	0	4.3	0	0.82	54.4901
49	1	82	1	1	1	1	0	Man	0	1.66	50.5	18.3263	0	1	0	0	1	0	0	0	Fracture	1	0	0	0	1	1	0	0	0	0	0	0	0	1	0	0	0	0	1	0	0	36	9.8	0	3.6	1	1	54.7693
50	0	52	1	0	0	0	0	Man	0	1.65	74.6	27.4013	1	0	0	0	0	0	0	0	Spinal disease	0	1	0	0	0	0	0	0	0	0	0	0	0	0	0	0	0	0	0	0	0	96	9.9	0	4.4	0	1.09	56.8021
51	1	66	1	1	0	0	0	Man	0	1.688	86.2	30.2526	1	0	0	1	0	0	0	0	Others	0	0	0	1	0	0	0	0	0	0	0	0	0	0	0	0	0	0	0	0	0	58	10.2	0	1.7	1	1.02	57.0406
52	0	73	1	1	1	0	0	Woman	1	1.524	46.8	20.15	0	0	1	0	0	0	0	0	OA	0	0	1	0	0	0	0	0	0	0	0	0	1	0	0	0	0	0	1	0	0	93	9.8	0	4.6	0	0.75	57.3265
53	1	69	1	1	0	0	0	Woman	1	1.6	55	21.4844	0	0	1	0	0	0	0	0	Fracture	1	0	0	0	1	1	0	0	0	0	0	0	0	0	0	0	0	0	0	0	0	46	10.2	0	4	0	0.76	57.4231
54	0	87	1	1	1	1	0	Woman	1	1.365	42.5	22.8099	0	0	1	0	0	0	0	0	OA	0	0	1	0	0	0	0	0	0	0	0	0	0	1	0	1	0	0	1	1	0	81	9.3	0	4.3	0	0.71	57.8799
55	0	67	1	1	0	0	0	Woman	1	1.62	42.1	16.0418	0	1	0	0	0	0	0	0	Fracture	1	0	0	0	1	1	0	0	0	0	0	0	0	0	0	0	0	0	0	1	0	75	10	0	3.6	1	0.76	57.9099
56	0	73	1	1	1	0	0	Woman	1	1.595	71.3	28.0265	1	0	0	0	1	0	0	0	Others	0	0	0	1	0	0	0	0	0	0	0	0	0	0	0	0	0	0	0	0	0	61	10	0	2.9	1	0.73	59.0469
57	0	84	1	1	1	1	0	Man	0	1.605	59.6	23.1364	0	0	1	1	0	0	0	0	OA	0	0	1	0	0	0	0	0	0	0	0	0	0	0	0	0	0	0	1	0	0	61	9.8	0	4	0	0.92	59.5867
58	0	86	1	1	1	1	0	Woman	1	1.478	58	26.5509	1	0	0	0	0	0	0	0	OA	0	0	1	0	0	0	0	0	0	0	0	0	0	0	0	0	0	0	1	0	0	67	10.3	0	4.3	0	0.69	59.9162
59	0	58	1	0	0	0	0	Man	0	1.822	113.6	34.2201	1	0	0	0	0	0	0	0	Spinal disease	0	1	0	0	0	0	0	0	0	0	0	0	0	0	0	0	0	0	1	1	0	73	9.8	0	4.1	0	1	60.492
60	0	79	1	1	1	0	0	Woman	1	1.455	40.1	18.9417	0	0	1	0	0	0	0	0	Fracture	1	0	0	0	1	0	0	0	1	0	0	0	1	1	0	0	1	0	1	0	0	71	9.6	0	4	0	0.69	61.3941
61	0	67	1	1	0	0	0	Woman	1	1.447	79.4	37.9213	1	0	0	1	0	0	0	0	OA	0	0	1	0	0	0	0	0	0	0	0	0	0	0	0	0	0	0	1	0	0	68	9.8	0	4	0	0.72	61.4385
62	0	71	1	1	1	0	0	Man	0	1.676	81.1	28.8717	1	0	0	0	0	0	0	0	Fracture	1	0	0	0	0	0	0	0	0	0	0	0	0	0	0	0	1	0	1	0	0	78	9.5	0	4.4	0	0.93	61.7974
63	0	50	1	0	0	0	0	Man	0	1.685	76.4	26.9088	1	0	0	0	0	0	0	0	Others	0	0	0	1	0	0	0	0	0	0	0	0	0	0	0	0	0	0	0	0	0	79	9.9	0	4.8	0	1.01	62.441
65	0	66	1	1	0	0	0	Woman	1	1.505	58.4	25.7834	1	0	0	0	0	0	0	0	OA	0	0	1	0	0	0	0	0	0	0	0	0	0	0	0	0	0	0	0	0	0	72	9.6	0	4.3	0	0.71	62.6557
64	0	66	1	1	0	0	0	Woman	1	1.464	34.9	16.2833	0	1	0	0	0	0	0	0	Spinal disease	0	1	0	0	0	0	0	0	0	0	0	0	0	0	0	0	0	0	0	0	0	70	9.4	0	4.3	0	0.71	62.6557
66	0	90	1	1	1	1	1	Woman	1	1.43	39.8	19.4631	0	0	1	1	0	0	0	0	Fracture	1	0	0	0	1	0	0	0	0	0	0	0	1	1	0	0	0	0	1	0	0	67	10.1	0	4.4	0	0.65	63.1323
67	0	72	1	1	1	0	0	Woman	1	1.524	52.2	22.475	0	0	1	0	0	0	0	0	Fracture	1	0	0	0	0	0	0	0	0	0	0	0	0	0	0	0	0	0	1	0	0	64	8.8	0	4	0	0.68	64.0659
68	0	54	1	0	0	0	0	Man	0	1.728	61.7	20.6632	0	0	1	0	0	0	0	0	Others	0	0	0	1	0	0	0	0	0	0	0	0	0	0	0	0	0	0	1	0	0	89	9.7	0	4.7	0	0.96	64.5654
69	1	82	1	1	1	1	0	Man	0	1.723	53.4	17.9875	0	1	0	0	0	0	0	0	Others	0	0	0	1	0	0	0	0	0	0	0	0	1	0	0	1	0	1	1	0	0	54	10.3	0	1.9	1	0.86	64.5945
70	0	75	1	1	1	0	0	Man	0	1.74	67	22.1297	0	0	1	1	0	0	0	0	Fracture	1	0	0	0	0	0	0	0	0	1	0	0	0	0	0	0	0	0	0	0	0	91	10.5	0	4.9	0	0.87	65.4373
71	1	79	1	1	1	0	0	Woman	1	1.58	58	23.2335	0	0	1	0	0	0	0	0	Fracture	1	0	0	0	1	1	0	0	0	0	0	0	0	0	0	0	0	0	1	0	0	50	9.2	0	4.2	0	0.65	65.539
72	0	70	1	1	1	0	0	Woman	1	1.527	60.9	26.118	1	0	0	0	0	0	0	0	OA	0	0	1	0	0	0	0	0	0	0	0	0	0	0	0	0	0	0	1	0	0	95	10.6	0	4.5	0	0.67	65.6413
73	1	77	1	1	1	0	0	Woman	1	1.55	63.5	26.4308	1	0	0	0	0	0	0	0	Fracture	1	0	0	0	1	0	0	0	0	1	0	0	0	0	0	0	0	0	1	0	0	59	10.4	0	3.1	1	0.65	66.0231
74	0	68	1	1	0	0	0	Woman	1	1.56	79.7	32.7498	1	0	0	1	0	1	0	0	OA	0	0	1	0	0	0	0	0	0	0	0	0	0	0	0	0	1	0	1	0	0	74	9.6	0	3.8	0	0.67	66.1897
75	0	75	1	1	1	0	0	Woman	1	1.525	54.4	23.3916	0	0	1	0	0	0	0	0	Fracture	1	0	0	0	1	0	0	0	1	0	0	0	0	0	0	0	0	0	0	0	0	66	9.4	0	3.4	1	0.65	66.5237
76	0	83	1	1	1	1	0	Woman	1	1.59	61.9	24.4848	0	0	1	0	0	0	0	0	Fracture	1	0	0	0	1	0	1	0	0	0	0	0	0	0	0	0	0	0	0	0	0	77	9.1	0	4	0	0.63	66.864
77	0	63	1	1	0	0	0	Man	0	1.632	77.4	29.0603	1	0	0	0	0	0	0	0	Spinal disease	0	1	0	0	0	0	0	0	0	0	0	0	0	0	0	0	1	0	1	0	0	73	9.9	0	4.7	0	0.89	67.1055
78	0	67	1	1	0	0	0	Woman	1	1.565	64.2	26.2124	1	0	0	0	0	0	0	0	Spinal disease	0	1	0	0	0	0	0	0	0	0	0	0	0	0	0	0	0	0	0	0	0	84	9.5	0	4.2	0	0.66	67.5743
79	0	79	1	1	1	0	0	Man	0	1.71	50.1	17.1335	0	1	0	0	0	0	0	0	Spinal disease	0	1	0	0	0	0	0	0	0	0	0	1	0	0	0	0	0	0	1	0	0	68	9.1	0	4	0	0.83	67.8752
80	1	91	1	1	1	1	1	Woman	1	1.39	37.5	19.4089	0	0	1	0	0	0	0	0	Fracture	1	0	0	0	1	1	0	0	0	0	0	0	1	0	0	0	0	0	0	0	0	33	9.4	0	3.4	1	0.6	68.6916
81	0	79	1	1	1	0	0	Man	0	1.72	57.3	19.3686	0	0	1	1	0	0	0	0	Fracture	1	0	0	0	0	0	0	0	0	0	0	0	0	0	0	0	0	0	1	0	0	65	9.2	0	3.6	1	0.82	68.7813
82	0	74	1	1	1	0	0	Man	0	1.632	72.5	27.2206	1	0	0	1	0	1	0	0	Spinal disease	0	1	0	0	0	0	0	0	0	0	0	0	0	0	0	1	0	1	1	0	0	78	9.8	0	4.1	0	0.83	69.1609
83	0	70	1	1	1	0	0	Man	0	1.55	53.8	22.3933	0	0	1	1	0	0	0	0	Spinal disease	0	1	0	0	0	0	0	0	0	0	0	0	0	0	0	0	0	0	1	0	0	88	9.5	0	3.8	0	0.84	69.3581
84	0	56	1	0	0	0	0	Woman	1	1.52	69	29.865	1	0	0	1	0	0	1	0	Spinal disease	0	1	0	0	0	0	0	0	0	0	0	0	0	0	0	0	0	0	0	0	0	81	9.9	0	4.1	0	0.67	69.9826
85	1	84	1	1	1	1	0	Man	0	1.599	54.7	21.3939	0	0	1	0	0	1	0	0	Fracture	1	0	0	0	1	1	0	0	0	0	0	0	0	0	0	1	0	0	1	0	0	31	9.2	0	4.1	0	0.79	70.393
86	0	54	1	0	0	0	0	Woman	1	1.55	46.1	19.1883	0	0	1	0	0	0	1	0	Fracture	1	0	0	0	0	0	0	0	0	0	0	0	0	0	0	0	0	0	1	0	0	83	9.6	0	4.4	0	0.67	70.7169
87	0	70	1	1	1	0	0	Man	0	1.69	51	17.8565	0	1	0	0	0	0	0	0	Spinal disease	0	1	0	0	0	0	0	0	0	0	0	0	0	0	0	0	0	0	0	0	0	65	9.8	0	3	1	0.82	71.2109
88	0	79	1	1	1	0	0	Woman	1	1.46	50.6	23.738	0	0	1	1	0	0	0	0	Spinal disease	0	1	0	0	0	0	0	0	0	0	0	0	1	0	0	1	0	0	1	0	0	73	9	0	4.4	0	0.6	71.5368
89	1	71	1	1	1	0	0	Man	0	1.713	61	20.7881	0	0	1	0	0	0	0	0	Fracture	1	0	0	0	1	1	0	0	0	0	0	1	0	0	0	0	0	0	0	1	0	40	9.8	0	3.8	0	0.81	71.88
90	0	71	1	1	1	0	0	Man	0	1.49	39.6	17.837	0	1	0	0	0	0	0	0	Fracture	1	0	0	0	1	1	0	0	0	0	0	0	0	0	0	1	0	1	1	0	0	87	11	0	2.9	1	0.81	71.88
91	0	64	1	1	0	0	0	Woman	1	1.53	56.4	24.0933	0	0	1	1	0	0	1	0	OA	0	0	1	0	0	0	0	0	0	0	0	0	0	0	0	0	0	0	0	0	0	208	9.5	0	4.6	0	0.63	72.0434
92	1	86	1	1	1	1	0	Woman	1	1.472	55.9	25.7986	1	0	0	0	0	1	0	0	Others	0	0	0	1	0	0	0	0	0	0	0	1	0	0	0	1	0	0	1	0	0	40	10	0	1.8	1	0.58	72.4528
93	0	77	1	1	1	0	0	Man	0	1.594	49	19.285	0	0	1	0	0	0	0	0	Fracture	1	0	0	0	0	1	0	0	0	0	0	0	0	0	0	0	0	0	0	0	0	61	10.5	0	2.9	1	0.78	73.1859
94	0	88	1	1	1	1	0	Woman	1	1.349	31.4	17.2546	0	1	0	1	0	0	0	0	Fracture	1	0	0	0	1	0	0	0	0	1	0	0	0	0	0	0	0	0	0	0	0	64	9.9	0	4.2	0	0.57	73.3589
95	0	77	1	1	1	0	0	Woman	1	1.523	57.6	24.8326	0	0	1	1	1	1	0	0	OA	0	0	1	0	0	0	0	0	0	0	0	0	0	0	0	1	0	0	0	0	0	73	9.6	0	3.9	0	0.59	73.4026
96	0	77	1	1	1	0	0	Woman	1	1.535	52.3	22.1965	0	0	1	0	0	0	0	0	Spinal disease	0	1	0	0	0	0	0	0	0	0	0	0	1	0	0	0	0	0	1	1	0	62	9.9	0	4.3	0	0.58	74.7882
97	1	55	1	0	0	0	0	Man	0	1.6	45.3	17.6953	0	1	0	1	0	0	0	0	Fracture	1	0	0	0	0	0	0	0	0	1	0	0	0	0	0	0	0	0	0	0	0	51	8.8	0	3.7	1	0.83	75.3089
98	0	63	1	1	0	0	0	Man	0	1.67	72.2	25.8883	1	0	0	0	0	1	0	0	Spinal disease	0	1	0	0	0	0	0	0	0	0	0	0	0	0	0	1	0	0	1	0	0	89	9.7	0	4.8	0	0.8	75.4068
99	1	73	1	1	1	0	0	Woman	1	1.532	36.2	15.4238	0	1	0	0	0	0	0	0	Others	0	0	0	1	0	0	0	0	0	0	0	0	0	0	0	1	0	0	1	0	0	39	9.6	0	2.5	1	0.58	75.942
100	0	47	0	0	0	0	0	Woman	1	1.571	39	15.802	0	1	0	0	0	0	1	0	OA	0	0	1	0	0	0	0	0	0	0	0	0	0	0	0	0	0	0	0	1	0	96	9.7	0	4	0	0.65	76.0724
101	0	44	0	0	0	0	0	Woman	1	1.62	90.7	34.5603	1	0	0	0	0	0	0	0	Fracture	1	0	0	0	0	0	0	0	0	0	0	0	0	0	0	1	0	0	1	0	0	74	9.3	0	4.3	0	0.66	76.242
102	0	69	1	1	0	0	0	Man	0	1.53	57.3	24.4778	0	0	1	0	0	0	0	0	Fracture	1	0	0	0	1	1	0	0	0	0	0	0	0	0	0	0	0	0	1	0	0	66	9.3	0	4.6	0	0.77	76.6004
103	1	84	1	1	1	1	0	Man	0	1.622	44.6	16.9525	0	1	0	0	0	0	0	0	Fracture	1	0	0	0	1	1	0	0	0	0	0	0	0	0	0	0	0	0	1	0	1	47	9.7	0	2.9	1	0.73	76.7465
104	1	79	1	1	1	0	0	Man	0	1.56	51.5	21.1621	0	0	1	0	0	0	0	0	Fracture	1	0	0	0	0	0	0	0	0	0	0	0	0	0	0	0	0	0	1	0	0	32	9	0	3.6	1	0.74	76.9561
105	0	58	1	0	0	0	0	Man	0	1.72	80	27.0416	1	0	0	0	0	0	0	0	Fracture	1	0	0	0	0	0	0	0	0	0	0	0	0	0	0	0	0	0	0	0	0	78	9.6	0	4.5	0	0.8	77.2178
106	0	71	1	1	1	0	0	Woman	1	1.61	42.6	16.4346	0	1	0	0	1	0	0	0	Fracture	1	0	0	0	0	0	0	0	0	0	0	0	0	0	0	1	0	0	0	0	0	87	9.2	0	4.4	0	0.57	78.0204
107	0	68	1	1	0	0	0	Man	0	1.685	64.9	22.8584	0	0	1	0	0	0	0	0	Spinal disease	0	1	0	0	0	0	0	0	0	0	0	0	0	0	0	0	0	0	0	1	0	72	9.2	0	4	0	0.76	78.03
108	0	78	1	1	1	0	0	Man	0	1.66	70.5	25.5843	1	0	0	1	0	0	0	0	Spinal disease	0	1	0	0	0	0	0	0	0	0	0	0	0	0	0	1	0	0	0	0	0	66	9.8	0	4.1	0	0.73	78.3963
109	0	55	1	0	0	0	0	Man	0	1.74	90.8	29.9908	1	0	0	0	0	0	0	0	Spinal disease	0	1	0	0	0	0	0	0	0	0	0	0	0	0	0	0	0	0	1	0	0	96	9.5	0	4.2	0	0.8	78.4038
110	1	86	1	1	1	1	0	Man	0	1.688	44.7	15.6878	0	1	0	0	0	0	0	0	Fracture	1	0	0	0	1	1	0	0	0	0	0	1	1	0	0	1	0	1	0	0	0	47	9.5	0	3.2	1	0.71	78.5822
111	0	57	1	0	0	0	0	Man	0	1.725	67.2	22.5835	0	0	1	0	0	0	0	0	Spinal disease	0	1	0	0	0	0	0	0	0	0	0	0	0	0	0	0	0	0	0	1	0	89	10.1	0	5.2	0	0.78	79.7837
112	0	86	1	1	1	1	0	Man	0	1.69	53.9	18.8719	0	0	1	1	0	0	0	0	Fracture	1	0	0	0	1	0	0	0	1	0	0	0	0	0	0	0	0	0	1	0	0	94	9.7	0	3.7	1	0.7	79.8111
113	0	70	1	1	1	0	0	Woman	1	1.486	46.5	21.0579	0	0	1	1	0	0	0	0	Fracture	1	0	0	0	0	0	0	0	0	0	0	0	1	0	0	1	0	0	1	0	0	87	9.4	0	4.3	0	0.56	79.8703
114	0	20	0	0	0	0	0	Man	0	1.806	77	23.6078	0	0	1	0	0	0	0	0	Others	0	0	0	1	0	0	0	0	0	0	0	0	0	0	0	0	0	0	0	0	0	79	10.6	0	5.3	0	1.02	80.3522
115	0	38	0	0	0	0	0	Woman	1	1.54	53.5	22.5586	0	0	1	0	0	0	0	0	Spinal disease	0	1	0	0	0	0	0	0	0	0	0	0	0	0	0	0	0	0	0	1	0	98	9	0	4.7	0	0.65	80.8576
116	0	66	1	1	0	0	0	Man	0	1.67	99.5	35.6771	1	0	0	1	0	0	1	0	OA	0	0	1	0	0	0	0	0	0	0	0	0	1	0	0	0	0	0	1	0	0	97	9.6	0	4.5	0	0.74	81.0314
117	0	66	1	1	0	0	0	Woman	1	1.467	57.3	26.6253	1	0	0	1	0	0	0	0	OA	0	0	1	0	0	0	0	0	0	0	0	0	0	0	0	0	0	0	0	0	0	66	9.9	0	4.1	0	0.56	81.2305
118	0	33	0	0	0	0	0	Woman	1	1.61	58	22.3757	0	0	1	0	0	0	0	0	Spinal disease	0	1	0	0	0	0	0	0	0	0	0	0	0	0	0	0	0	0	0	0	0	71	9.9	0	4.4	0	0.67	81.453
119	0	75	1	1	1	0	0	Man	0	1.718	63	21.3449	0	0	1	1	0	0	0	0	Spinal disease	0	1	0	0	0	0	0	0	0	0	0	0	0	0	0	0	0	0	1	0	0	69	9.8	0	4.1	0	0.71	81.7302
120	0	63	1	1	0	0	0	Man	0	1.745	101.6	33.3659	1	0	0	0	0	0	0	0	OA	0	0	1	0	0	0	0	0	0	0	0	0	0	0	0	0	0	1	1	0	0	65	9.8	0	4.3	0	0.74	82.1205
121	0	75	1	1	1	0	0	Woman	1	1.515	75.4	32.8508	1	0	0	0	0	0	0	0	OA	0	0	1	0	0	0	0	0	0	0	0	0	0	0	0	0	0	0	1	0	0	97	9.4	0	4.1	0	0.53	83.166
122	0	59	1	0	0	0	0	Woman	1	1.5	65.6	29.1556	1	0	0	1	0	1	0	0	Others	0	0	0	1	0	0	0	0	0	0	0	0	0	0	0	1	0	0	1	0	0	62	9.6	0	3.5	1	0.56	83.8869
123	0	63	1	1	0	0	0	Woman	1	1.505	47.4	20.9269	0	0	1	0	0	0	0	0	OA	0	0	1	0	0	0	0	0	0	0	0	0	0	0	0	0	0	0	0	0	0	67	9.6	0	4	0	0.55	83.9612
124	0	47	0	0	0	0	0	Woman	1	1.594	51.5	20.2689	0	0	1	0	0	0	1	0	Fracture	1	0	0	0	0	0	0	0	0	0	0	0	0	0	0	0	0	0	0	0	1	89	8.9	0	3.6	1	0.59	84.575
125	0	76	1	1	1	0	0	Woman	1	1.42	76.6	37.9885	1	0	0	0	0	0	0	0	OA	0	0	1	0	0	0	0	0	0	0	0	0	0	0	0	0	0	0	1	0	0	63	10	0	3.2	1	0.52	84.5951
126	0	45	0	0	0	0	0	Man	0	1.655	79.9	29.171	1	0	0	0	0	0	0	0	Fracture	1	0	0	0	0	0	0	0	0	0	0	0	0	0	0	0	0	0	0	0	0	77	9.6	0	4.4	0	0.78	85.3843
127	1	84	1	1	1	1	0	Woman	1	1.467	52	24.1626	0	0	1	0	0	0	0	0	Others	0	0	0	1	0	0	0	0	0	0	0	0	0	0	0	0	0	0	0	0	0	58	9.2	0	4.7	0	0.5	85.8035
128	0	67	1	1	0	0	0	Woman	1	1.56	45.4	18.6555	0	0	1	0	0	0	0	0	Spinal disease	0	1	0	0	0	0	0	0	0	0	0	0	1	1	0	0	0	0	0	1	0	65	9.2	0	4.1	0	0.52	87.7112
129	1	86	1	1	1	1	0	Man	0	1.5	42.9	19.0667	0	0	1	1	0	0	0	0	Fracture	1	0	0	0	1	1	0	0	0	0	0	0	0	0	0	0	0	0	0	0	0	43	9	0	3.1	1	0.63	89.5617
130	1	72	1	1	1	0	0	Woman	1	1.546	46.8	19.5806	0	0	1	0	0	0	0	0	OA	0	0	1	0	0	0	0	0	0	0	0	0	0	0	0	0	0	0	0	0	0	52	9.4	0	4.1	0	0.5	89.6847
131	0	74	1	1	1	0	0	Woman	1	1.5	44.5	19.7778	0	0	1	0	0	0	0	0	Fracture	1	0	0	0	0	0	1	0	0	1	0	0	0	0	0	0	1	0	1	0	0	74	10	0	2.6	1	0.49	90.9708
132	1	46	0	0	0	0	0	Man	0	1.715	55.5	18.8697	0	0	1	0	0	0	0	0	Fracture	1	0	0	0	1	1	0	0	0	0	0	0	0	0	0	0	0	0	0	0	0	57	9.2	0	3.7	1	0.73	91.2252
133	0	64	1	1	0	0	0	Man	0	1.665	67.7	24.4208	0	0	1	0	0	0	0	0	Spinal disease	0	1	0	0	0	0	0	0	0	0	0	0	0	0	0	0	0	0	1	0	0	98	9.5	0	4.4	0	0.66	92.6503
134	1	75	1	1	1	0	0	Woman	1	1.51	44.3	19.429	0	0	1	0	0	0	0	0	OA	0	0	1	0	0	0	0	0	0	0	0	0	1	0	0	0	0	0	0	1	0	54	9.6	0	3.7	1	0.48	92.6885
135	0	37	0	0	0	0	0	Man	0	1.7	71	24.5675	0	0	1	0	0	0	0	0	Fracture	1	0	0	0	0	1	0	0	0	1	0	0	0	0	0	0	0	0	0	0	0	68	9.3	0	3.8	0	0.76	92.9218
136	0	74	1	1	1	0	0	Woman	1	1.54	46	19.3962	0	0	1	0	0	0	1	0	Fracture	1	0	0	0	1	1	0	0	0	0	0	0	0	0	0	0	0	0	1	0	0	85	9.7	0	3.7	1	0.48	93.0462
137	0	73	1	1	1	0	0	Man	0	1.608	55.9	21.6192	0	0	1	0	0	1	0	0	Others	0	0	0	1	0	0	0	0	0	0	0	0	0	0	0	1	0	0	0	0	0	66	8.9	0	4	0	0.63	93.8749
138	0	71	1	1	1	0	0	Woman	1	1.501	43	19.0857	0	0	1	0	0	0	0	0	Others	0	0	0	1	0	0	0	0	0	0	0	0	0	0	0	0	0	0	0	0	0	80	9.2	0	4.2	0	0.48	94.158
139	0	63	1	1	0	0	0	Woman	1	1.429	44.6	21.8409	0	0	1	0	0	0	0	0	Fracture	1	0	0	0	0	0	0	0	0	0	0	0	0	0	0	0	0	0	0	0	0	65	9.7	0	4.3	0	0.49	95.271
140	1	65	1	1	0	0	0	Man	0	1.73	58	19.3792	0	0	1	0	0	0	0	0	Fracture	1	0	0	0	1	1	0	0	0	0	0	0	1	0	0	1	0	0	1	0	0	27	9.5	0	2.9	1	0.63	97.0548
141	0	78	1	1	1	0	0	Woman	1	1.46	47.1	22.0961	0	0	1	0	0	0	0	0	OA	0	0	1	0	0	0	0	0	0	0	0	0	0	0	0	0	0	0	0	0	0	81	9.7	0	4.4	0	0.45	98.3559
142	1	72	1	1	1	0	0	Man	0	1.707	52.7	18.086	0	1	0	0	0	0	0	0	Fracture	1	0	0	0	1	1	0	0	0	0	0	0	0	0	0	0	0	0	1	0	0	53	8.5	1	3.9	0	0.6	99.4145
143	0	70	1	1	1	0	0	Man	0	1.555	53	21.9187	0	0	1	0	0	0	0	0	Spinal disease	0	1	0	0	0	0	0	0	0	0	0	0	0	0	0	0	0	0	0	0	0	69	9.5	0	3.8	0	0.6	100.222
144	1	79	1	1	1	0	0	Woman	1	1.533	47.3	20.1269	0	0	1	0	1	0	1	0	Fracture	1	0	0	0	1	1	0	0	0	0	0	0	0	0	0	0	0	0	1	0	0	46	9.9	0	3	1	0.44	100.436
145	0	20	0	0	0	0	0	Man	0	1.61	54.9	21.1797	0	0	1	0	0	0	0	0	Fracture	1	0	0	0	0	0	0	0	0	1	0	0	0	0	0	0	0	0	0	0	0	68	9.2	0	3.8	0	0.83	100.678
146	1	53	1	0	0	0	0	Man	0	1.69	84.8	29.6908	1	0	0	1	0	0	0	0	Fracture	1	0	0	0	0	0	0	1	0	0	0	0	0	0	0	0	0	0	0	0	0	52	9.4	0	3.4	1	0.64	101.152
147	0	23	0	0	0	0	0	Man	0	1.76	50	16.1415	0	1	0	0	0	0	0	0	Fracture	1	0	0	0	0	0	0	0	0	0	0	0	0	0	0	0	0	0	0	0	0	66	9.3	0	4.5	0	0.78	103.522
148	0	56	1	0	0	0	0	Woman	1	1.58	76.6	30.6842	1	0	0	0	0	0	0	0	Fracture	1	0	0	0	0	0	0	0	1	1	0	0	0	0	0	0	0	0	0	0	0	61	9.9	0	3.4	1	0.46	105.599
149	1	80	1	1	1	1	0	Woman	1	1.41	38	19.1137	0	0	1	1	0	0	0	0	Fracture	1	0	0	0	1	1	0	0	0	0	0	0	0	0	0	0	0	0	1	0	0	35	9.2	0	4.1	0	0.41	108.112
150	1	88	1	1	1	1	0	Woman	1	1.45	48	22.83	0	0	1	0	0	0	0	0	Fracture	1	0	0	0	1	0	0	0	0	0	0	0	1	1	0	1	0	1	1	0	0	36	9.4	0	3.4	1	0.39	111.11
151	0	44	0	0	0	0	0	Woman	1	1.58	44.4	17.7856	0	1	0	0	0	0	0	0	OA	0	0	1	0	0	0	0	0	0	0	0	0	0	1	1	0	0	0	0	0	0	68	9.1	0	4.1	0	0.46	113.167
152	0	20	0	0	0	0	0	Woman	1	1.525	54.3	23.3486	0	0	1	0	0	0	0	0	Fracture	1	0	0	0	0	0	0	0	0	0	0	0	1	0	0	0	0	0	0	0	0	82	9.4	0	4.2	0	0.54	119.073
153	0	16	0	0	0	0	0	Man	0	1.585	69.3	27.5851	1	0	0	0	0	0	0	0	Others	0	0	0	1	0	0	0	0	0	0	0	0	0	0	0	0	0	0	0	0	0	84	9.9	0	4.6	0	0.75	119.923
154	0	14	0	0	0	0	0	Woman	1	1.48	36.6	16.7093	0	1	0	0	0	0	0	0	Fracture	1	0	0	0	0	0	0	0	0	0	0	0	0	0	0	0	0	0	0	0	0	71	9.7	0	3.8	0	0.48	150.048
155	0	19	0	0	0	0	0	Woman	1	1.57	61.6	24.9909	1	0	0	0	0	0	0	0	Fracture	1	0	0	0	0	0	0	0	0	1	0	0	0	0	0	0	0	0	0	0	0	92	9.6	0	3.5	1	0.43	155.035
156	1	16	0	0	0	0	0	Woman	1	1.582	61.4	24.5333	0	0	1	0	0	0	0	0	Others	0	0	0	1	0	0	0	0	0	0	0	0	0	0	0	0	0	0	0	0	0	55	9.8	0	4.2	0	0.42	167.12
[truncated: 5 more columns]
